# Supplementary material for: Does the grassland ecological compensation policy improve the herders’ breeding technical efficiency in China?—Based on the parallel mediation effect model
Source: PLoS One. 2021 Apr 29;16(4):e0249990. doi: 10.1371/journal.pone.0249990 (PMC8084240; doi:10.1371/journal.pone.0249990)
Supplement: S1 Questionnaire — (XLSX) [file pone.0249990.s004.xlsx]

## Sheet: 表1牧户基本情况
1、人口状况		单位	数量		备注
	家庭总人口	人
	家庭劳动力	人
	雇工	人
		性别	年龄	文化程度	从事职业（是否外出务工）
	被调查人
2 、土地构成		单位	数量		备注
	①自有草原面积	亩
	其中：	亩
	禁牧面积	亩
	平衡面积	亩
	其中：	亩
	草场围栏	亩
	人工草地	亩
	打草场	亩
	放牧场	亩
		亩	面积	产量（kg）	青贮量（吨）
	饲料地	亩
		亩
			面积	年租金（元）	起止时间和租期
	②租入草原面积	亩
		亩
	③出租草原面积	亩
		亩
	④林地面积	亩
	⑤耕地面积	亩

## Sheet: 表2畜牧生产用固定资产
名称	单位	结构或型号	数量	金额（元）	建造或购置时间	可使用年限
					或租赁期间
一、土建工程
1.畜棚	平方米	普通棚
		暖棚
2.畜圈	平方米	临时圈
		永久圈
3.贮草间	平方米
4.青贮窖	立方米
5.草原围栏
二、生产设备
1.割草机	台
2.搂草机	台
3.铡草机	台
4.饮水设备	台
5.粉碎机	台
6.搅拌机	台
7.电机	台
三、交通运输设备
1.摩托车	辆
2.拖拉机	辆
3.轿车	辆
4.汽车	辆
5.胶轮大车	辆
6.三轮车	辆
7.其它
四、其他生产设备
1.水井	眼
2
3

## Sheet: 表3畜牧周转
		年初	繁殖成活	成幼畜	自宰	出售牲畜		购进牲畜		年末
		存栏量	仔畜	死亡数	自食数					存栏量
		数量	数量	数量	数量	数量	金额	数量	金额	数量
一、大畜
肉牛	2010
	2017
奶牛	2010
	2017
驴/骡	2010
	2017
	2010
	2017
二、小畜
绵羊	2010
	2017
山羊	2010
	2017
	2010
	2017
	2010
	2017

## Sheet: 表4牲畜生产费用
第5户
A.外购支出	合计						肉牛		奶牛		绵羊		山羊		B.自产自用
	种类	数量	单价	天数	2010	2017	2010	2017	2010	2017	2010	2017	2010	2017	数量	金额
一、直接生产费用		斤	元/斤	天											斤
1.自己打储草
2.外购牧草费
3.饲料
4.饲盐费
5.防疫费
6.医疗费
7.配种费
8.修理费
9.燃料费
10.其他直接费
二、间接生产费用
1.草原建设费
2.销售费用
3.财务费用
三、人工费用
1.自用工折价
用工天数
2.雇工费用
雇工天数
雇工工价
四、草场租赁费
注：草原建设费指草原松耙、施肥、灌溉、补播等发生的费用。

## Sheet: 表5畜牧业收入
	单位	数量		单价		金额（元）		备注
		2010	2017	2010	2017	2010	2017
一、出售牲畜收入
1.肉牛	头
2.奶牛	头
3.土种绵羊	只
4.改良绵羊	只
5.山羊	只
6.马	匹
7.生猪
二、出售畜产品收入
1.绵羊毛	公斤
2.山羊绒	公斤
3.牛皮	张
4.羊皮	张
5.羊肉	公斤
6.牛肉	公斤
7.牛奶及制品	公斤
8.畜粪	车
三、其他收入
1.出售牧草	公斤
2.出售饲料	公斤
3.秸秆	公斤
四、打工收入

## Sheet: 表6生活支出
种类	数量		金额
	禁牧前	禁牧后	禁牧前	禁牧后
食品
住房
生活用品
文化教育
医疗
其他支出
备注：2017年危房改造补贴60m2

## Sheet: 表7草原补奖及其他补贴
	单位	补贴面积	补贴标准	补贴金额	备注
一、草原补奖
1.禁牧补贴
2.草畜平衡奖励
3.牧草良种补贴（2017）
4.生资综合补贴（2017）
5.青贮窖、棚圈补贴
二、种粮补贴
1.种粮直补
2.农资补贴
3.良种补贴
4.农机补贴
三、其他补贴

## Sheet: 问卷调查
项目	选项
一.基本状况
1.1 农户所在村距离县城（公里）
1.2 农户离最近的农畜产品销售市场距离（公里）
1.3 村交通是否方便	是
	否
1.4 通讯是否方便	手机
	固定电话
	网络
二.禁牧和平衡放牧前的草场管理和利用
2.1 禁牧和平衡前草场生态状况	挺好
	一般
	遭到一定破坏
	遭到严重破坏
2.2 禁牧和平衡前草场管理模式	人工种草
	围栏封育
	划区轮牧
	季节性休牧
	以草定畜
	自由放牧
2.3 禁牧和平衡前放牧方式	自己放
	雇牧工
	联合放牧
	其他
三.禁牧政策的影响
3.1 禁牧区草原状况	严重沙化
	严重退化
	缺水严重
	严重污染
	土地贫瘠
	其他
3.2 如何确定禁牧区	草原主管部门划定
	旗、苏木镇政府划定
	自己确定上报
	不知道
3.3 对禁牧后草场状况持什么态度	草场恢复很好，很满意
	还可以
	不满意，草场缺乏利用
	无所谓
3.4 禁牧后牲畜饲养与禁牧前相比	减少一半以上
	减少30%-50%
	减少20%以内
	基本没变
	有所增加
3.5 禁牧后牲畜饲养总投入与禁牧前相比	大幅度增加
	少量增加
	基本没变
	有所减少
3.6 禁牧后增加的主要支出	购买饲料
	购买设备
	自用工费
	雇工费
	基本没变
	其他
3.7 禁牧后哪些养殖技术得到提高	饲喂
	防疫
	繁殖
	青贮
	其他
3.8 禁牧后舍饲时间	完全舍饲
	半舍饲
	舍饲时间占70%
	舍饲时间占30%
	其他
3.9 禁牧后饲养结构和经营方式的变化	大牲畜增加
	大牲畜减少
	良种畜增加
	出栏率提高
	个体生产性能提高
四.草原禁牧情况及成因
4.1 嘎查禁牧区放牧情况	很严重，几乎每户都偷牧
	有些严重，大部分牧户都偷牧
	不太严重，只有少数牧户偷牧
	很少
4.2 你们家的偷牧频率	每天都去
	经常
	偶尔
	几乎不
4.3 草原禁牧结果	禁住了
	基本禁住了
	季节性禁住了
	没禁住
4.4 草原禁牧禁不住的原因	牧户的放牧习惯
	不会舍饲
	监督不到位
	禁牧补助太低
	其他
五.草畜平衡政策及其影响
5.1 草畜平衡区如何确定	草原主管部门划定
	旗、苏木镇政府划定
	自己确定上报
	不知道
5.2 草畜平衡放牧后草场状况	草场恢复很好
	草场有所恢复
	草场没有恢复
	仍未得到很好利用
	恶化了
5.3 草畜平衡饲养数量
5.3.1 草畜平衡后与平衡前饲养数量相比	减少一半以上
	减少30%-50%
	减少20%以内
	基本没变
	有所增加
5.3.2 平衡饲养量（羊单位）
5.4 平衡后饲养牲畜总投入比平衡前	大幅度增加
	少量增加
	基本没变
	有所减少
5.5 平衡后增加的主要支出	购买饲料
	购买设备
	自用工费
	雇工费
	基本没变
	其他
5.6 平衡后哪些养殖技术得到提高	饲喂
	防疫
	繁殖
	青贮
	其他
5.7 平衡后舍饲时间	完全舍饲
	半舍饲
	舍饲时间占70%
	舍饲时间占30%
	其他
5.8 平衡后畜牧业经营方式的变化	基础母畜增加，周转加快
	出栏率提高
	半舍饲
	加入合作社
	其他
5.9 平衡后，自己对草原建设的投资	增加了
	没有增加
	减少了
5.10 平衡后遇到的主要困难	资金紧张
	劳动力不足
	饲养技术跟不上
	市场行情不好
	其他
5.11 实现草畜平衡的关键	载畜量的核定应该动态化
	划区轮牧
	半舍饲
	牲畜良种化
	其他
六.禁牧和平衡政策评价
6.1 禁牧和平衡后草场产草量	明显提高
	有所提高
	没有太大变化
	下降了
6.2 禁牧和平衡的生态效果	非常好
	比较好
	一般
	比较差
6.3 禁牧区和平衡区的界线	非常分明
	基本分明
	模糊不清
	没有界限
6.4 禁牧执行力度	非常严格
	一般
	间断式执行
	不严格
6.5 对护草员草原监管工作的满意度	非常满意
	基本满意
	不满意
	不知道
6.6 平衡政策对牲畜存栏量的核定	每年定时核定
	偶尔核定
	政策实施时核定过一次
	没有核定
6.7 对超载过牧的牲畜采取的措施	强制出栏
	超载罚款
	核减补奖资金
	没有具体措施
6.8 禁牧和平衡后出栏牲畜的平均体重	没变化
	提高10%左右
	提高10%-30%
	体重降低，出栏率提高
	体重减低了
	质量提高
6.9 禁牧和平衡后奶牛产奶量、绵羊和山羊的绒毛产量	提高10%左右
	提高10%-30%
	没变化
	降低了
	质量提高
6.10 禁牧和平衡实施过程中存在的主要问题	禁牧、平衡区确定的不合理
	平衡区核定载畜量低
	补助和奖励标准低
	监督检查力度不够
	其他
6.11 禁牧和平衡资金的发放情况	及时足额发放
	比较及时
	不及时
	没有足额发放
6.12 禁牧和平衡资金发放后的收入与政策实施前相比	大幅度降低
	降低幅度不大
	基本没变
	有所增加
七.政策实施愿景
7.1 禁牧和平衡政策实施的必要性	非常必要
	有必要
	没有必要
	无所谓
7.2 禁牧补助依据	禁牧草原面积
	家庭人口
	牲畜饲养量
	其他
7.3 平衡奖励依据	牲畜出栏量
	草原面积
	家庭人口
	其他
7.4 禁牧补助和平衡奖励的标准	够高了
	还可以
	不够高
	太低了
7.5 您认为禁牧补助和平衡奖励的合理标准（元/亩）
7.6 为草原生态的恢复而愿意放弃的收入	30%以上
	20%-30%
	10%-20%
	10%以下
7.7 草原禁牧政策调整意愿	季节性禁牧
	禁牧区调整为平衡区
	禁牧区冬季可以放牧
	其他
7.8 禁牧区和平衡区调整意愿	平衡区调整为禁牧区，以获得更好补助
	禁牧区调整为平衡区，以获得更高的养畜收入
	维持现状
	其他
7.9 禁牧草原是否需要继续利用	不能利用
	打草利用
	枯草期可以放牧
	补播以便打草利用
	其他
7.10 如何确定平衡区合理载畜量	按照产草量
	按照自产牧草和外购牧草之和
	按照储草量确定冷季载畜量
	按照青贮、人工种草和天然草原长势确定暖季载畜量
7.11 后续产业
