# Supplementary material for: Does the grassland ecological compensation policy improve the herders’ breeding technical efficiency in China?—Based on the parallel mediation effect model
Source: PLoS One. 2021 Apr 29;16(4):e0249990. doi: 10.1371/journal.pone.0249990 (PMC8084240; doi:10.1371/journal.pone.0249990)
Supplement: S2 Questionnaire — (XLSX) [file pone.0249990.s005.xlsx]

## Sheet: Tabl1
1．Labor force		Unit	Quantity		Remarks
	Total family population	people
	Family labor	people
	Hired worker	people
		Gender	Age	Education	Occupation (whether to work outside or not)
	Respondent
2．Land composition		Unit	Area	Yield（Kg）	Silage capacity (tons)
	①Own grassland area	Mu
	Including：
	Forbidden grazing area	Mu
	Equilibrium area	Mu
	Including：
	Grassland fence	Mu
	Artificial grassland	Mu
	A prairie that harvests forage grass	Mu
	Grazing field	Mu
	Fodder land	Mu
			Area	Annual rent（Yuan）	Start and end time and lease period
	②Rented grassland area	Mu
	③Rental grassland area	Mu
	④Woodland area	Mu
	⑤Cultivated land area	Mu

## Sheet: Tabl2
					Time of construction or purchase
Name	Unit	Structure or model	Quantity	Amount (yuan)	Or lease period		Useful life
I. Civil works
（１）Barn	Square metre	Ordinary shed
		Warm shed
（２）Animal pen	Square metre	Temporary Circle
		Permanent circle
（３）Grass storage room	Square metre
（４）Silage cellar	Square metre
（５）Grassland fence	Square metre
II. Production equipment
（１）Lawn mower	Vehicle
（２）Hay cuddle machine	Vehicle
（３）Straw cutter	Vehicle
（４）Drinking water equipment	Vehicle
（５）Crusher	Vehicle
（６）Blender	Vehicle
（７）Electrical Machinery	Vehicle
III. Transportation equipment
（１）Motorbike	Vehicle
（２）Tractors	Vehicle
（３）Car	Vehicle
（４）Automobile	Vehicle
（５）Rubber wheel cart	Vehicle
（６）Tricycle	Vehicle
（７）Other	Vehicle
IV. Other production equipment
（１）Water well	Ｐcs

## Sheet: Tabl３
		Quantity at the beginning of the year	Number of survivals	Number of deaths	Number of slaughtered	Sale of livestock		Number of purchasing		Year-end quantity
		Quantity	Quantity	Quantity	Quantity	Quantity	Amount	Quantity	Amount	Quantity
I. Big livestock
Beef cattle	2010
	2017
Cow	2010
	2017
Ｄonkey / Ｍule	2010
	2017
Other	2010
	2017
II. Small livestock
Ｓheep	2010
	2017
Goat	2010
	2017
Other	2010
	2017

## Sheet: Table4
A.Expenditure on the purchase of livestock	Total						Beef cattle		Cow		Sheep		Goat		B.Self-production and self-use
	Species	Quantity	Unit price	Days	2010	2017	2010	2017	2010	2017	2010	2017	2010	2017	Species	Quantity
I. Direct production costs		kg	yuan/kg
(1)Forage grass produced by oneself
(2)Purchased forage grass
(3)Feed
(4)Salt
(5)Epidemic prevention
(6)Medical treatment
(7)Mating species
(8)Repair
(9)Fuel
(10)Other
II. Indirect production costs
(1)Grassland construction fee
(2)Selling expenses
(3)Financial expenses
III. Labor costs
(1)Trade-in for self-employed workers
Number of working days
(2)Employment cost
Number of days employed
Wage of hired workers
(3)Grassland rental fee
Note: the cost of grassland construction refers to the expenses incurred in grassland loosening and harrowing, fertilization, irrigation, replanting and so on.

## Sheet: Table5
	Unit	Quantity		Unit price		Amount (yuan)		Remarks
		2010	2017	2010	2017	2010	2017
I. Income from the sale of livestock
(1)Beef cattle	Ｐcs
(2)Cow	Ｐcs
(3)Native sheep	Ｐcs
(4)Improved sheep	Ｐcs
(5)Goat	Ｐcs
(6)Horse	Ｐcs
(7)Live pig	Ｐcs
II. Income from the sale of animal products
(1)Sheep wool	KG
(2)Cashmere	KG
(3)Cowhide	KG
(4)Sheepskin	KG
(5)Lamb	KG
(6)Beef	KG
(7)Milk and its products	KG
(8)Animal manure	KG
III. Other income
(1)Income from the sale of forage
(2)Income from the sale of feed
(3)Income from the sale of straw
IV. Income from working

## Sheet: Table6
Species	Quantity		Amount
	Before the ban on grazing	After the ban on grazing	Before the ban on grazing	After the ban on grazing
Food
Housing
Articles for daily use
Culture and education
Medical treatment
Other expenses
Remarks: 2017 dilapidated house renovation subsidy 60m2

## Sheet: Table7
	Unit	Subsidy area	Subsidy standard	Subsidy amount	Remarks
I.Grassland make-up Award
(1)Forbidden animal husbandry subsidy
(2)Grass and livestock balance reward
(3)Subsidy for improved forage varieties
(4)Comprehensive subsidy for raw capital(2017)
(5)Subsidies for silage cellars and sheds(2017)
II. Subsidies for growing grain
(1)Direct subsidy for growing grain
(2)Agricultural material subsidy
(3)Improved variety subsidy
(4)Agricultural machinery subsidy
III. Other subsidies

## Sheet: questionnaire investigation
Project	Options
I.Basic conditions
1.1 The village where the peasant household is located is away from the county seat (km)
1.2 Distance between farmers and the nearest market for agricultural and livestock products (km)
1.3 Is the village traffic convenient?	Yes
	No
1.4 Is it convenient to communicate	Mobile phone
	fixed telephone
	Network
II. Grassland management and utilization before forbidden grazing and balanced grazing
2.1 Ecological status of grassland before grazing ban and balance	Good
	General
	Suffered a certain amount of damage
	Suffered serious damage
2.2 Pasture management model before grazing ban and balance	Artificial grassland
	Enclosure and cultivation
	Rotational grazing in zoning
	Seasonal grazing
	Determine livestock by grass
	Free grazing
2.3 Forbidden grazing and pre-balanced grazing	Work on your own
	Employ workers
	The combination of one's own work and the employment of workers
	Other
III. The influence of the policy of banning grazing.
3.1 Grassland conditions in forbidden pastoral areas	Serious desertification
	Serious degradation
	Serious water shortage
	Serious pollution
	Barren land
	Other
3.2 How to determine the forbidden pastoral area	Delineated by the competent department of grassland
	Delineated by county and township governments
	Confirm it by yourself and report it
	Do not know
3.3 What is your attitude towards the status of pastures after the ban on grazing?	Be satisfied with the restoration of the grassland
	General satisfaction
	Not satisfied with, not making full use of the prairie
	Don't care
3.4 Livestock raising after the ban on grazing is compared with that before the ban on grazing	Cut by more than half
	Reduce by 30% to 50%
	Less than 20% reduction
	Basically unchanged
	Increase
3.5 The total investment in livestock raising after the ban on grazing is compared with that before the ban on grazing.	Increase a lot
	Increase a little bit
	No change
	Reduce
3.6 Main expenditure increased after the ban on grazing	Buy feed
	Purchase equipment
	Working time
	Employment fee
	No change
	Other
3.7 Which aquaculture techniques have been improved after the ban on grazing	Feeding
	Epidemic prevention
	Reproduction
	Silage
	Other
3.8 House feeding time after the ban on grazing	Complete house feeding
	Half house feeding
	House feeding time accounts for 70%
	House feeding time accounts for 30%
	Other
3.9 Changes of feeding structure and management mode after the ban on grazing	Large livestock increase
	Large livestock reduction
	Improved breeds increase
	Increased slump rate
	Individual production performance improvement
IV. The situation and causes of grassland grazing ban
4.1 Grazing in Gacha prohibited pastoral area	Very serious, almost every household steals herding
	Some are serious, most herdsmen steal herding
	Not too serious, only a few herdsmen steal herding
	Rarely
4.2 The frequency of grazing theft in your family	Every day
	Often
	Occasionally
	Almost not
4.3 Results of grassland grazing ban	Banned
	Basically banned
	Seasonally banned
	Unstoppable
4.4 The reasons for the ban on grazing on grasslands	Herding habits
	Don't know how to feed in house
	Insufficient supervision
	The subsidy amount is too small
	Other
V. Grass-livestock balance policy and its impact
5.1 How to determine the balance area of grass and livestock	Delineated by the competent department of grassland
	Delineated by county and township governments
	Confirm it by yourself and report it
	Do not know
5.2 Grassland condition after balanced grazing of grass and livestock	The pasture has recovered well
	The pasture is somewhat restored
	The pasture is not restored
	Still not well utilized
	Worsened
5.3 Balanced feeding quantity of grass and livestock
5.3.1 The number of grass and livestock raised after balance is compared with that before balance	Cut by more than half
	Reduce by 30% to 50%
	Less than 20% reduction
	Basically unchanged
	Increase
5.3.2 Balanced feeding quantity (sheep unit)
5.4 The total investment in raising livestock after balance is higher than that before balance.	Increase a lot
	Increase a little bit
	No change
	Reduce
5.5 Major increases in expenditure after balance	Buy feed
	Purchase equipment
	Working time
	Employment fee
	No change
	Other
5.6 Which culture techniques are improved after balance	Feeding
	Epidemic prevention
	Reproduction
	Silage
	Other
5.7 House feeding time after balance	Complete house feeding
	Half house feeding
	House feeding time accounts for 70%
	House feeding time accounts for 30%
	Other
5.8 Changes in the management mode of animal husbandry after balance	Increase in basal mothers and quicker turnover
	Increased slump rate
	Half house feeding
	Join a cooperative
	Other
5.9 After balance, my own investment in grassland construction	Increased
	No increase
	Decreased
5.10 Main difficulties encountered after balance	Tight funds
	Lack of labor
	Feeding technology can't keep up
	Bad market conditions
	Other
5.11 The key to achieving the balance between grass and livestock	Approval of stocking capacity should be dynamic
	Area rotation grazing
	Half house feeding
	Improved livestock breeding
	Other
VI. Evaluation of the policy of banning grazing and balancing
6.1 Grassland yield after grazing ban and balance	Significantly improved
	has seen an increase
	Not much changed
	Decreased
6.2 Ecological effects of grazing ban and balance	very good
	Better
	general
	Relatively poor
6.3 The boundary between the forbidden pastoral area and the balance area	Very distinct
	Basically distinct
	Ambiguous
	No boundaries
6.4 Enforcement of the ban on animal husbandry	Very strict
	general
	Intermittent execution
	Not strict
6.5 Satisfaction with grassland supervision work of grass protectors	Very satisfied
	Basically satisfied
	Not satisfied
	do not know
6.6 Approval of livestock stock by balance policy	Regularly approved every year
	Occasionally approved
	Approved once during policy implementation
	Not approved
6.7 Measures taken against overgrazed livestock	Forced out
	Overload fine
	Decrease bonus funds
	No specific measures
6.8 Average body weight of livestock after grazing ban and balance	no change
	Increase by about 10%
	Increase by 10%-30%
	Weight loss and slaughter rate increase
	Weight loss
	Quality improvement
6.9 Milk yield of dairy cows and cashmere production of sheep and goats after grazing ban and balance	Increase by about 10%
	Increase by 10%-30%
	no change
	Reduced
	Quality improvement
6.10 Main problems in the implementation of grazing ban and balance	Unreasonable determination of grazing prohibition and balance zone
	Low approved stocking capacity in balance area
	Low subsidy and reward standards
	Insufficient supervision and inspection
	other
6.11 Ban on grazing and distribution of balanced funds	Timely and in full
	More timely
	Not timely
	Not paid in full
6.12 Income after the ban on grazing and balanced funding is compared with that before the implementation of the policy	Drastically reduced
	Not much reduction
	Basically unchanged
	Increased
VII. Vision of policy implementation
7.1 Necessity of implementing the policy of banning grazing and balancing	Very necessary
	necessary
	no need
	Doesn't matter
7.2 Basis of forbidden animal husbandry subsidy	Prohibited grazing grassland area
	Family population
	Number of livestock
	other
7.3 Balance reward basis	Livestock output
	Grassland area
	Family population
	other
7.4 Criteria for forbidden grazing subsidies and balanced rewards	High enough
	still alright
	Not high enough
	too low
7.5 What do you think is a reasonable standard for forbidden grazing subsidies and balanced rewards (yuan / mu)
7.6 Income willing to give up for the restoration of grassland ecology	More than 30%
	20%-30%
	10%-20%
	10% or less
7.7 Willingness to adjust the policy of forbidding grazing on grasslands	Seasonal grazing prohibition
	Forbidden grazing area adjusted to balance area
	Grazing in the no-grazing area in winter
	other
7.8 Willingness to adjust in forbidden pastoral areas and balanced areas	Adjust the balance area to no-grazing area for better subsidies
	The no-grazing area is adjusted to a balance area to obtain higher income from raising livestock
	Maintain the status
	other
7.9 Whether the forbidden grassland needs to continue to be used	Not available
	Grass use
	Grazing in the dry season
	Rebroadcast for grassing
	other
7.10 How to determine the reasonable livestock carrying capacity in the balance area	According to grass yield
	According to the sum of self-produced pasture and purchased pasture
	Determine the cold season stocking capacity according to the stock of grass
	Determine the stocking capacity of the warm season according to the growth of silage, artificial grass and natural grassland
7.11 Follow-up industry
